# Supplementary material for: Activity-induced polar patterns of filaments gliding on a sphere
Source: Nat Commun. 2022 May 11;13:2579. doi: 10.1038/s41467-022-30128-7 (PMC9095588; doi:10.1038/s41467-022-30128-7)
Supplement: Supplementary file 12 — Source Data [file 41467_2022_30128_MOESM12_ESM.xlsx]

## Sheet: Fig 2g
Actin Conc. (nM)	Stream	±Steam	Vortex	±Vortex	Partially Jammed	±Partially Jammed	Band	±Band	Globally Jammed	±Globally Jammed
100	1	0	0	0	0	0	0	0	0	0
150	0.75	0.03	0.25	0.03	0	0	0	0	0	0
300	0.29	0.07	0.49	0.06	0.16	0.07	0.06	0.04	0	0
600	0	0	0.26	0.12	0.37	0.11	0.2	0.06	0.18	0.13

## Sheet: Fig 3d
t (min)	X (µm)	Y (µm)	Z (µm)
﻿0	-0.709065	12.1071	8.82702
1.15683	2.26419	13.3889	6.37258
2.31367	4.06723	13.5514	4.98156
3.4705	6.33178	13.1556	3.44056
4.62733	8.02851	12.4953	2.10017
5.78417	10.5444	10.668	0.0936592
6.941	12.5637	8.05687	-1.49709
8.09783	14.1585	3.52025	-3.48488
9.25467	14.2966	-0.0474438	-4.53913
10.4115	13.9172	-2.39127	-5.05891
11.5683	13.9425	-2.73708	-4.80789
12.7252	13.7933	-3.60818	-4.66116
13.882	13.1053	-5.31499	-5.00023
15.0388	12.0436	-7.37582	-5.05459
16.1957	10.6896	-9.48981	-4.54709
17.3525	9.27925	-11.3453	-3.19047
18.5093	7.19781	-13.0338	-1.82012
19.6662	4.66533	-14.1758	1.51079
20.823	0.843484	-13.9957	5.33
21.9798	-3.2205	-11.492	9.08638
23.1367	-6.57924	-8.16042	10.7294
24.2935	-8.70871	-4.96415	11.1587
25.4503	-9.94308	-1.81144	11.0839
26.6072	-11.2477	1.17393	9.8545
27.764	-11.7701	3.57246	8.58495
28.9208	-12.0016	5.68067	6.97787
30.08	-11.7627	6.85301	6.29885

## Sheet: Fig 3e
t (min)	X (µm)	Y (µm)	Z (µm)
﻿0	0.309672	10.3478	9.78258
1.15683	0.497976	9.76833	10.2183
2.31367	0.385572	9.20918	9.96985
3.4705	0.801885	8.28984	10.4019
4.62733	0.0896878	9.1194	9.96312
5.78417	0.207327	8.59289	10.5722
6.941	0.153649	7.96857	10.9604
8.09783	-0.279296	8.21368	11.1517
9.25467	-0.213469	7.95726	11.2596
10.4115	-0.403368	7.72589	11.6342
11.5683	-0.756467	7.62844	11.568
12.7252	-1.02726	7.48085	11.9881
13.882	-1.08499	7.3661	12.0388
15.0388	-0.53553	6.55653	12.625
16.1957	-0.345452	6.41238	12.627
17.3525	-0.656085	6.39952	12.7017
18.5093	-0.775629	6.47085	12.6256
19.6662	-0.957496	6.64683	12.4953
20.823	-1.0187	6.71392	12.4488
21.9798	-0.598495	6.16487	12.8801
23.1367	-0.979567	6.32383	12.8877
24.2935	-0.787881	6.48311	12.7378
25.4503	-1.33212	6.07542	13.2846
26.6072	-1.28207	6.08781	13.3639
27.764	-0.507732	5.99406	13.3269
28.9208	-1.41538	6.68324	13.073
30.08	-2.13974	6.39291	13.246

## Sheet: Fig 3f
t (s)	MSD_theta	MSD_phi
﻿69.41	﻿0.00814667	﻿0.0158939
138.82	0.0311627	0.0615778
208.23	0.0665517	0.135673
277.64	0.111323	0.235059
347.05	0.163745	0.358546
416.46	0.221544	0.498964
485.87	0.281748	0.650027
555.28	0.337935	0.800515
624.69	0.386798	0.951765
694.1	0.428319	1.10604
763.51	0.466011	1.2608
832.92	0.49542	1.41153
902.33	0.509836	1.55872
971.74	0.507503	1.70168
1041.15	0.488904	1.84132
1110.56	0.45762	1.97641
1179.97	0.4145	2.11072
1249.38	0.368521	2.24444
1318.79	0.326906	2.38267
1388.2	0.2993	2.52587
1457.61	0.282837	2.6692

## Sheet: Fig 3g
t (s)	MSD_theta	MSD_phi
﻿47.5	﻿0.000765844	﻿0.00240163
95	0.00118191	0.00354654
142.5	0.00173687	0.00511844
190	0.0027009	0.0080865
237.5	0.00296874	0.00936795
285	0.00404401	0.0127803
332.5	0.00505859	0.0163857
380	0.00576908	0.0186656
427.5	0.00702135	0.0227369
475	0.00789165	0.0256363
522.5	0.00921111	0.0296071
570	0.0104983	0.0337179
617.5	0.0115493	0.0368198
665	0.0132256	0.0415103
712.5	0.0136421	0.0426161
760	0.0137227	0.0432216
807.5	0.013991	0.0443512
855	0.0143694	0.0455201
902.5	0.0150368	0.0479766
950	0.0157902	0.0507922
997.5	0.0158219	0.0514145
1045	0.0161954	0.052572
1092.5	0.0164133	0.0534918
1140	0.0159328	0.0520886
1187.5	0.0151679	0.0503183
1235	0.0130431	0.0441211
1282.5	0.0137365	0.0454626
1330	0.0127343	0.0427312
1377.5	0.0123605	0.0414147
1425	0.0135032	0.0443037
1472.5	0.0109396	0.0354966
1520	0.0121132	0.0380653

## Sheet: Fig 3h
stream		Partially Jammed
t (min)	Speed (nm/s)	t (min)	Speed (nm/s)
0	53.0585	0	34
1.15683	50.3735	0.791667	12.154
2.31367	60.2881	1.58333	9.61539
3.4705	39.3937	2.375	17.6997
4.62733	44.9698	3.16667	15.7304
5.78417	52.5535	3.95833	15.0256
6.941	81.326	4.75	16.6638
8.09783	47.9065	5.54167	1.29995
9.25467	57.3805	6.33333	6.12236
10.4115	22.1953	7.125	8.31813
11.5683	25.4947	7.91667	10.6045
12.7252	65.5655	8.70833	5.70162
13.882	42.0194	9.5	4.83437
15.0388	38.4995	10.2917	19.3883
16.1957	34.4975	11.0833	5.47357
17.3525	51.0427	11.875	6.61848
18.5093	44.0806	12.6667	7.54476
19.6662	117.066	13.4583	4.25833
20.823	69.3819	14.25	4.34534
21.9798	79.2081	15.0417	11.7384
23.1367	42.2197	15.8333	7.65126
24.2935	39.2956	16.625	6.64942
25.4503	51.4863	17.4167	9.86701
26.6072	68.8516	18.2083	7.94381
27.764	68.2354	19	5.94693
28.9208	64.4102	19.7917	11.4703
30.0777	61.1866	20.5833	6.15743
		21.375	9.14758
		22.1667	6.37852
		22.9583	14.9844
		23.75	22.7885
		24.5417	7.80644
		25.3333	3.57025
		26.125	11.7873
		26.9167	9.59428
		27.7083	1.38741
		28.5	14.3809
		29.2917	22.9595
		30.0833	6.08644
		30.875	10.8383

## Sheet: Fig 4d
Stream			Vortex
Time (min)	Speed (nm/s)	±Speed (nm/s)	Time (min)	Speed (nm/s)	±Speed (nm/s)
0	49.9235	22.7899	0	36.9829	26.5569
1.16	44.0545	21.2171	0.6	67.2498	27.1623
2.31	51.0596	24.7665	1.2	37.9987	23.1261
3.47	50.8411	27.3196	1.8	44.4367	26.357
4.63	37.6842	19.6504	2.4	53.4595	28.033
5.78	49.4675	25.4474	3	45.3837	28.8761
6.94	49.0548	29.2791	3.6	45.4989	25.3654
8.1	37.0904	25.6493	4.2	49.4868	27.2712
9.25	50.1249	29.9027	4.8	43.8423	27.3741
10.41	52.8915	28.3445	5.4	52.8362	29.1847
11.57	46.51	24.0813	6	46.6817	28.1863
12.73	51.7272	29.1572	6.6	48.2481	31.2132
13.88	40.5624	22.1708	7.2	42.7477	27.7214
15.04	42.2401	22.779	7.8	54.7667	29.6246
16.2	67.3895	19.7255	8.4	39.0455	27.9676
17.35	42.6614	23.1788	9	47.8109	27.3202
18.51	46.3781	20.3629	9.6	50.0541	28.9867
19.67	46.477	25.1576	10.2	57.6161	28.801
20.82	47.6925	26.7651	10.8	40.281	23.7572
21.98	46.9702	30.1012	11.4	34.8378	21.4968
23.14	46.653	26.8954	12	44.0738	26.1925
24.29	47.2973	27.9454	12.6	36.4384	25.5886
25.45	40.147	19.0731	13.2	44.3817	28.2095
26.61	50.5167	25.136	13.8	44.0958	25.2054
27.76	37.1392	21.5398	14.4	42.8035	27.3424
28.92	36.712	20.3654	15	44.8653	29.1081
30.08	39.5836	27.3839	15.6	48.5875	27.3714
			16.2	41.4649	25.7778
			16.8	34.7106	23.7296
			17.4	37.0528	26.0181
			18	35.4064	24.2059
			18.6	47.1727	27.6117
			19.2	42.9366	28.5095
			19.8	38.1455	23.9234
			20.4	38.3382	25.0872
			21	47.6757	27.9061
			21.6	49.1869	30.9477
			22.2	45.4732	25.3357
			22.8	40.8871	27.2164
			23.4	43.5381	25.4939
			24	37.5493	27.545
			24.6	46.8149	27.4693
			25.2	43.3975	26.1858
			25.8	45.1116	28.7282
			26.4	40.5239	22.7283
			27	41.9619	26
			27.6	49.7606	29.6347
			28.2	38.9414	23.9664
			28.8	51.4141	28.7445
			29.4	43.7795	29.8694
			30	49.8937	26.9876

## Sheet: Fig 4h
Relative Position	Normalized Intensity	Relative Position	Normalized Intensity	Relative Position	Normalized Intensity
-1	0.0956	-1	0.1472	-1	0.1158
-0.9787	0.1041	-0.9667	0.1743	-0.9667	0.1219
-0.9574	0.1125	-0.9333	0.1882	-0.9333	0.1355
-0.9362	0.1178	-0.9	0.1987	-0.9	0.1448
-0.9149	0.1267	-0.8667	0.2123	-0.8667	0.1564
-0.8936	0.1333	-0.8333	0.2342	-0.8333	0.1704
-0.8723	0.1396	-0.8	0.2635	-0.8	0.1806
-0.8511	0.141	-0.7667	0.2536	-0.7667	0.1895
-0.8298	0.1461	-0.7333	0.2555	-0.7333	0.2052
-0.8085	0.1499	-0.7	0.2692	-0.7	0.2165
-0.7872	0.1575	-0.6667	0.2688	-0.6667	0.2312
-0.766	0.1618	-0.6333	0.2986	-0.6333	0.2496
-0.7447	0.1657	-0.6	0.2987	-0.6	0.2669
-0.7234	0.1656	-0.5667	0.3075	-0.5667	0.28
-0.7021	0.1727	-0.5333	0.3206	-0.5333	0.3013
-0.6808	0.1853	-0.5	0.3579	-0.5	0.3286
-0.6596	0.2108	-0.4667	0.3661	-0.4667	0.3632
-0.6383	0.2307	-0.4333	0.3894	-0.4333	0.4089
-0.617	0.2374	-0.4	0.4463	-0.4	0.4707
-0.5957	0.2485	-0.3667	0.4757	-0.3667	0.5307
-0.5745	0.266	-0.3333	0.5038	-0.3333	0.5563
-0.5532	0.2714	-0.3	0.5554	-0.3	0.5933
-0.5319	0.2681	-0.2667	0.5654	-0.2667	0.6361
-0.5106	0.2525	-0.2333	0.5779	-0.2333	0.6492
-0.4894	0.232	-0.2	0.6704	-0.2	0.6713
-0.4681	0.2258	-0.1667	0.7516	-0.1667	0.7413
-0.4468	0.2278	-0.1333	0.8743	-0.1333	0.833
-0.4255	0.2458	-0.1	0.9227	-0.1	0.8852
-0.4043	0.2956	-0.0667	0.9565	-0.0667	0.9311
-0.383	0.3613	-0.0333	0.9745	-0.0333	0.97
-0.3617	0.4371	0	1	0	1
-0.3404	0.486	0.0333	0.9963	0.0333	0.9904
-0.3191	0.5403	0.0667	0.9816	0.0667	0.9677
-0.2979	0.5884	0.1	0.9369	0.1	0.9149
-0.2766	0.6097	0.1333	0.9034	0.1333	0.8719
-0.2553	0.6505	0.1667	0.8335	0.1667	0.8529
-0.234	0.7002	0.2	0.7686	0.2	0.8768
-0.2128	0.7196	0.2333	0.7167	0.2333	0.9063
-0.1915	0.7455	0.2667	0.696	0.2667	0.9144
-0.1702	0.7976	0.3	0.6557	0.3	0.8727
-0.1489	0.8236	0.3333	0.6102	0.3333	0.8183
-0.1277	0.8606	0.3667	0.5612	0.3667	0.7605
-0.1064	0.8935	0.4	0.4901	0.4	0.7122
-0.0851	0.9044	0.4333	0.4314	0.4333	0.6638
-0.0638	0.9361	0.4667	0.3986	0.4667	0.5988
-0.0426	0.9625	0.5	0.3621	0.5	0.5238
-0.0213	0.9998	0.5333	0.3258	0.5333	0.4744
0	1	0.5667	0.3028	0.5667	0.4535
0.0213	0.9796	0.6	0.2681	0.6	0.4229
0.0426	0.959	0.6333	0.2387	0.6333	0.3926
0.0638	0.9448	0.6667	0.2161	0.6667	0.3579
0.0851	0.9417	0.7	0.2006	0.7	0.3119
0.1064	0.9254	0.7333	0.1789	0.7333	0.2787
0.1277	0.8998	0.7667	0.1587	0.7667	0.2345
0.1489	0.8713	0.8	0.1283	0.8	0.1983
0.1702	0.85	0.8333	0.0956	0.8333	0.1777
0.1915	0.8138	0.8667	0.073	0.8667	0.164
0.2128	0.8369	0.9	0.0697	0.9	0.152
0.234	0.8418	0.9333	0.0605	0.9333	0.1419
0.2553	0.8391	0.9667	0.0343	0.9667	0.1209
0.2766	0.8449	1	0	1	0.109
0.2979	0.8493
0.3192	0.843
0.3404	0.8392
0.3617	0.8196
0.383	0.7973
0.4043	0.7661
0.4255	0.7187
0.4468	0.6504
0.4681	0.5704
0.4894	0.5155
0.5106	0.4494
0.5319	0.4201
0.5532	0.3764
0.5745	0.3237
0.5957	0.2922
0.617	0.2494
0.6383	0.228
0.6596	0.2058
0.6809	0.1795
0.7021	0.1713
0.7234	0.1571
0.7447	0.1494
0.766	0.138
0.7872	0.1285
0.8085	0.1324
0.8298	0.1155
0.8511	0.1081
0.8723	0.0984
0.8936	0.0895
0.9149	0.0814
0.9362	0.0659
0.9575	0.0575
0.9787	0.0437
1	0.0383

## Sheet: Fig 4g
Vortex Radius SLB	Vortex Radius Vesicle
3.4616	8.6
2.4488	11.6
2.1404	5.5
2.0595	8.1
2.0165	5.1
2.056	5.2
4.9767	8
5.3099	9.7
2.1822	11.7
5.399	9.9
1.8872	6.6
1.4958	11.2
2.3852	3.7
1.7777	7.5
1.2514	7
4.2406	12
1.661	7.7
1.6993	6.7
1.7884	7.4
2.9314	13.4
2.1165	13.3
3.6838	8
2.9277	10.4
4.2614	9.6
1.8832	15.5
2.8764	6.3
1.8129	6.5
2.1441	11
2.212	8.7
1.231	9.9
2.2896	9.3
3.0734	11.2
1.5036	7.7
1.572	11.7
2.6844	5.2
2.7926	17.8
1.6359	4.2
1.9911	6.4
1.6504	9
1.4173	10
2.148	6.4
3.6217	9
4.1287	7.6
1.7519	7.9
3.3438	9.4
1.9576	7.1
1.5558	7.9
	7.7
	6
	11
	9.5
	7.3
	12
	12.2
	10.9
	6.3
	6.2
	16
	11.2
	6.9
	10.1
	13.4
	9.1
	10.4
	8.1
	12.3
	8.9
	7.5
	6.4
	9.1
	4.8
	13.9
	14.4
	11.8
	6.7
	11
	10.7
	7.8
	5.9
	5.3
	4.7
	9.4
	6.6
	12.6
	10.1
	5.8
	4.8
	12.5
	12.9
	10.6
	10.7
	14
	5
	10.6
	7.5
	12.9
	5.7
	5.4
	4
	9.3
	7
	12.2
	9.2
	7.6
	7.9
	7
	6.7
	8.5
	13.3
	8.6
	9.2
	13.3
	9.5
	5.6
	7.9
	7.5
	12.4
	12.7
	6.5
	7.7
	8
	14.9

## Sheet: Fig 5c
	Defect1			Defect2			Defect3			Defect4
Time (min)	X (µm)	Y (µm)	Z (µm)	X (µm)	Y (µm)	Z (µm)	X (µm)	Y (µm)	Z (µm)	X (µm)	Y (µm)	Z (µm)
0	0.535714	-14.0625	-5.19222	-5.75893	4.15179	-13.2135	-10.7143	-4.82143	9.32512	12.8571	4.55357	6.2417
1.73333	0.669643	-13.9286	-5.52689	-4.28571	5.08929	-13.4437	-9.50893	-4.15179	10.8325	13.2589	4.41964	5.44679
3.46667	0.267857	-13.9286	-5.56086	-5.35714	5.75893	-12.7725	-9.64286	-4.01786	10.7644	12.8571	4.41964	6.33724
5.2	-0.133929	-13.7946	-5.88981	-5.22321	6.02679	-12.7042	-9.77679	-4.01786	10.6429	12.7232	4.41964	6.60201
6.93333	-0.401786	-13.3929	-6.74314	-6.42857	6.29464	-12.0021	-10.0446	-3.88393	10.4413	12.5893	4.6875	6.67362
8.66667	-0.401786	-13.3929	-6.74314	-6.42857	6.29464	-12.0021	-9.64286	-3.88393	10.8134	12.5893	4.41964	6.85395
10.4	0.133929	-13.125	-7.26061	-4.95536	6.02679	-12.811	-8.97321	-4.01786	11.3286	12.8571	4.28571	6.42857
12.1333	-0.401786	-12.7232	-7.93463	-5.35714	6.83036	-12.233	-9.375	-3.34821	11.2205	12.7232	4.6875	6.41461
13.8667	-1.47321	-11.7857	-9.16115	-5.49107	7.36607	-11.857	-10.0446	-3.21429	10.6665	12.7232	4.6875	6.41461
15.6	-2.54464	-12.0536	-8.55782	-3.88393	8.30357	-11.8729	-9.50893	-3.08036	11.1844	12.8571	4.41964	6.33724
17.3333	-2.14286	-12.0536	-8.66716	-2.67857	8.4375	-12.1092	-8.30357	-2.94643	12.1396	12.8571	4.28571	6.42857
19.0667	-3.75	-11.7857	-8.48731	-2.8125	8.57143	-11.9842	-8.16964	-2.8125	12.2616	12.8571	4.15179	6.51587
20.8	-4.01786	-10.4464	-9.98644	-3.34821	8.83929	-11.6472	-7.90179	-2.67857	12.4654	13.3929	4.15179	5.32861
22.5333	-4.15179	-10.3125	-10.0705	-3.08036	9.375	-11.2969	-7.5	-2.54464	12.7387	13.5268	4.01786	5.08752
24.2667	-4.6875	-10.0446	-10.1061	-3.61607	9.64286	-10.9059	-7.76786	-2.54464	12.5772	13.7946	3.48214	4.75211
26	-4.15179	-9.91071	-10.4662	-2.94643	10.4464	-10.3533	-7.23214	-2.8125	12.8369	13.5268	3.34821	5.55117
27.7333	-4.28571	-9.24107	-11.0107	-3.21429	10.7143	-9.99362	-7.36607	-2.94643	12.7303	13.2589	3.21429	6.23452
29.4667	-3.48214	-9.24107	-11.2906	-3.34821	11.3839	-9.17582	-7.23214	-2.8125	12.8369	13.3929	3.08036	6.01189
31.2	-3.48214	-9.24107	-11.2906	-3.34821	11.5179	-9.00713	-7.09821	-2.94643	12.8815	13.5268	2.94643	5.77448
32.9333	-3.75	-8.97321	-11.4201	-3.61607	11.6518	-8.72696	-6.96429	-2.8125	12.9842	13.5268	2.94643	5.77448
34.6667	-4.15179	-9.10714	-11.1724	-4.28571	11.6518	-8.41835	-7.23214	-3.21429	12.7422	13.2589	2.67857	6.48275
36.4	-4.01786	-9.10714	-11.2213	-4.15179	11.7857	-8.29817	-7.09821	-3.21429	12.8173	13.3929	2.54464	6.25749
38.1333	-3.75	-8.70536	-11.6256	-4.15179	11.7857	-8.29817	-6.96429	-3.34821	12.8564	13.3929	2.54464	6.25749
39.8667	-3.08036	-9.24107	-11.4068	-3.08036	12.1875	-8.1839	-6.02679	-2.8125	13.445	13.5268	2.8125	5.84088
41.6	-3.08036	-9.24107	-11.4068	-3.75	12.1875	-7.89952	-6.29464	-2.8125	13.3217	13.5268	2.8125	5.84088
43.3333	-2.67857	-9.24107	-11.5077	-4.15179	12.1875	-7.69594	-5.89286	-2.94643	13.4756	13.5268	2.67857	5.9035
45.0667	-1.875	-9.375	-11.5583	-3.88393	11.9196	-8.23633	-5.89286	-2.94643	13.4756	13.2589	2.94643	6.36548
46.8	-1.60714	-9.50893	-11.489	-4.6875	11.9196	-7.80701	-6.16071	-2.94643	13.3553	13.5268	2.94643	5.77448
48.5333	-0.9375	-9.50893	-11.5629	-4.82143	11.7857	-7.92785	-6.02679	-2.8125	13.445	13.5268	3.21429	5.62978
50.2667	-0.535714	-9.375	-11.6971	-4.41964	11.9196	-7.96171	-5.35714	-3.21429	13.6371	13.6607	3.21429	5.29653
52	-0.535714	-8.70536	-12.2037	-4.6875	11.9196	-7.80701	-5.35714	-3.34821	13.6048	13.5268	3.34821	5.55117
53.7333	-0.669643	-8.97321	-12.0014	-4.28571	11.6518	-8.41835	-4.55357	-3.48214	13.8614	13.7946	3.08036	5.02187
55.4667	-1.74107	-8.70536	-12.0907	-6.02679	12.0536	-6.58705	-5.625	-3.34821	13.4963	12.9911	3.21429	6.77499
57.2	-0.803571	-8.70536	-12.189	-3.34821	11.9196	-8.46827	-4.82143	-3.21429	13.8355	13.5268	3.21429	5.62978
58.9333	-1.20536	-8.30357	-12.4337	-4.15179	12.1875	-7.69594	-4.95536	-3.21429	13.7881	13.7946	3.21429	4.93723

[truncated: 10 more sheets: Fig 5d, Fig 5e, Fig S2b, Fig S3, Fig S4a, Fig S4b, Fig S4c, Fig S4d, Fig S5, Fig S6]
